# Supplementary material for: Cardiac computed tomography assessment of congenital aortic diseases: a case series
Source: Eur Heart J Case Rep. 2023 Mar 30;7(4):ytad155. doi: 10.1093/ehjcr/ytad155 (PMC10108973; doi:10.1093/ehjcr/ytad155)
Supplement: ytad155_Supplementary_Data [file ytad155_supplementary_data.zip]

Archive with 3 entries (3 files):
- Suppl table 1.docx
- Suppl table 2.docx
- EHJ-CR-Slide-Set_V2.pptx
